# Supplementary material for: Acceptability and perceived utility of different diagnostic tests and sample types for trachoma surveillance in the Bijagos Islands, Guinea Bissau
Source: Trans R Soc Trop Med Hyg. 2021 Jan 14;115(8):847–53. doi: 10.1093/trstmh/traa179 (PMC8382514; doi:10.1093/trstmh/traa179)
Supplement: traa179_Supplemental_Files [file traa179_Supplemental_Files.zip]

Archive with 2 entries (2 files):
- Supplementary Information 2 FGD Topic Guide.docx
- Supplementary Information 1 SSI Topic Guides.docx
